# Supplementary material for: Resistance to checkpoint blockade therapy through inactivation of antigen presentation
Source: Nat Commun. 2017 Oct 26;8:1136. doi: 10.1038/s41467-017-01062-w (PMC5656607; doi:10.1038/s41467-017-01062-w)
Supplement: Supplementary file 4 — Supplementary Data 1 [file 41467_2017_1062_MOESM4_ESM.xlsx]

## Sheet: Sheet1
Supplementary Data 1: Patients clinical parameters. Legend: F-female; M-male; ipi- Ipilimumab (anti-CTLA4); ND-not detected
Collaborator Participant ID	Broad Sample ID	Tumor Purity	Tumor Ploidy	Genome Doublings	Coverage for 80% power	Sample Name	Treatment	Order	Clinical Response	Months since baseline	Previous treatments	Gender	B2M Mutations	B2M LOH	Overall Survival	Alive (Y=1, No=0)	Mutations in known melanoma drivers (supplementary Fig 2)	Mutations in the HLA presentation pathway (supplementary Fig 6)	Mutations in the interferon-gamma pathway (supplementary Fig 7)	IHC
Pat115	SM-A2WOM	0.58	1.95	0	14	Pre Tx	ipi+PD1	1	NR- non responder	0	N	M	N	Y	1098	1	TP53; MAP2K1; EZH2; NF1; RPTN; TPTE	NLRC5; HSPAS; PSMB8	STAT2; PYHIN1; MX1; MPL; LEPR; IRF5; IL4R; IL31RA; IL12B; IFIT1B; ADAR	No avaliable slides
	SM-A2WON	0.74	1.92	0	11	Post Tx		2		1
Pat155	SM-61EXH	0.67	2.15	0	13	Pre Tx	ipi+PD1	1	NR- non responder	0	N	M	N	N	281	0	ND	ND	ND	No avaliable slides
	SM-61EXI	0.7	2.09	0	13	Post Tx		2		2.9
Pat25	SM-61EWO	0.3	2.12	0	38	Pre Tx	PDL1	1	NR- non responder	0	BRAFi+MEKi	M	N	Y	241	0	RAC1; BRAF; NF1; TPTE	CIITA	IL7R; IL20RB; IL10RA; IFNG; IFIT2; F3	B2m; HLA class I
	SM-61EWP	0.33	2.07	0	33	Post Tx		2		5.1
Pat39	SM-61EWU	0.67	3.53	1	20	Pre Tx	PD1	1	NR- non responder	0	BRAFi+IL2 ipi	F	N	N	334	0	BRAF; GNA11	ND	ND	No avaliable slides
	SM-61EWV	0.52	3.55	1	29	Post Tx (Biopsy 1 of 5)		2		5.9
	SM-61EWW	0.9	3.59	1	17	Post Tx (Biopsy 2 of 5)		2		5.9
	SM-61EWX	0.83	3.43	1	17	Post Tx (Biopsy 3 of 5)		2		5.9
	SM-61EWY	0.51	3.52	1	29	Post Tx (Biopsy 4 of 5)		2		5.9
	SM-61EWZ	0.29	3.51	1	48	Post Tx (Biopsy 5 of 5)		2		5.9
	SM-61EX1	0.71	3.42	1	18	Post Tx II		3		8.3
Pat42	SM-61EX2	0.95	1.71	0	7	Pre Tx	PD1	1	NR- non responder	0	BRAFi+MEKi ipi	M	N	N	163	0	BRAF	PTK2	STAT1; JAK1	B2M
	SM-61EX3	0.66	1.74	0	12	Post Tx		2		1.4
	SM-61EX4	0.86	1.7	0	8	Post Tx II		3		2.4
	SM-61EX5	0.8	1.73	0	9	Post Tx III		4		2.6
Pat62	SM-61EWS	0.83	2.16	0	11	Pre Tx	PD1	1	NR- non responder	0	ipi	M	N	N	860	0	ND	ND	ND	B2M
	SM-61EWT	0.66	2.08	0	13	Post Tx II		3		10
	SM-A2WP6	0.85	2.19	0	11	Post Tx		2		8.5
Pat77	SM-A2WOO	0.7	2.06	0	12	Pre Tx	PD1	1	NR- non responder	0	BRAFi+MEKi	M	N	N	99	0	ND	ND	ND	No avaliable slides
	SM-A2WOP	0.17	2.17	0	69	Post Tx		2		1.8
Pat98	SM-61EX7	0.78	1.92	0	10	Pre Tx	ipi	1	Responder	0	PD1	F	N	N	774	1	IDH1; CTNNB1; ARID2; MAP2K1	CIITA	LEPR; IRF7	B2M
	SM-61EX8	0.93	1.93	0	9	Post Tx		2		0.9
Pat253	SM-61EXK	0.87	3.04	1	14	Post Tx	PDL1-MEKi	2	NR/R- mixed response	1.2	N	M	N	N	635	0	NF1	ND	ND	B2M
	SM-9S9HX	0.71	3.03	1	16	Pre Tx		1		0
PatPD004	SM-61EX6	0.92	1.89	0	8	Pre Tx	PD1	1	NR/R- mixed response	0	IL2	M	N	N	1608	1	BRAF; FBXW7; PTEN	ND	IL22RA2; IL21R; IL20RA	No avaliable slides
	SM-A6ZOJ	0.24	1.9	0	47	Post Tx		2		4.5
Pat148	SM-61EXT	0.44	2.34	1	22	Post Tx	PD1+KIR	2	Resistance	7.5	N	M	N	N	420	0	TP53; NF1; TPTE	ICAM1; SCIN; PDIA3; CANX	PRKCD; LEPR; IRF4; IL5RA; IL15; IFRD1	B2M
	SM-73JHI	0.73	2.31	1	13	Pre Tx		1		0
Pat208	SM-61EXN	0.71	2.7	1	15	Pre Tx	Ipi	1	Resistance	0	N	F	p.Leu13fs p.Ser14fs	Y	703	0	NRAS	HLA-C	ND	B2M; HLA class I; CD4; CD8
	SM-9S9HU	0.62	2.72	1	17	Post Tx		2		1.5
	SM-61EXP	0.55	1.67	0	14	Post Tx II (Biopsy 1 of 2)	PD1	3		6.5
	SM-61EXQ	0.69	1.67	0	11	Post Tx II (Biopsy 2 of 2)		3		6.5
	SM-9S9HV	0.57	1.68	0	14	Post Tx III		4		8.8
	SM-9S9HW	0.52	1.68	0	15	Post Tx IV		5		12.2
Pat51	SM-7SBAV	Non-aberrant	N/A	N/A	N/A	Pre Tx	PDL1	1	Resistance	0	N	F	N	N	1851	1	ND	ND	IRF6; IL7R; IL12B; IFI35; ADAR	B2M
	SM-61EWQ	Non-aberrant	N/A	N/A	N/A	Post Tx		2		19.2
	SM-61EWR	0.16	6.48	2	116	Post Tx II		3		28
Pat99	SM-61EXA	0.75	2.04	0	11	Pre Tx	PD1	1	Resistance	0	IL2	M	N	Y	494	0	ND	ND	ND	B2M; HLA class I; CD4; CD8
	SM-61EXB	0.79	2.04	0	11	Post Tx		2		3
	SM-61EXC	0.9	2.03	0	9	Post Tx II	ipi	3		6.6
PatT33	SM-9ZNHQ	Non-aberrant	N/A	N/A	N/A	Pre Tx	PDL1	1	Resistance	0	IL2 ipi	F	p.Gly63fs p.Ser14fs	N	1057	1	STK19; CDKN2A; NF1; TPTE; TACC1	PTK2; TAP2	TYK2; STAT1; PYHIN1; IRF3; IL4R; IFNA8; IFIT1B; IFIT1; IFI16; CSF3R; CNTFR	B2M
	SM-9XG5Z	0.53	1.93	0	16	Post Tx II		3		12.3
	SM-9ZNHR	0.68	2.02	0	13	Post Tx		2		0.6
Pat131	SM-61EXF	0.12	4.03	1	136	Pre Tx	ipi+PD1	1	Responder	0	N	M	N	N	1057	1	ND	NLRC5	STAT1	B2M
	SM-61EXG	Non-aberrant	N/A	N/A	N/A	Post Tx		2		2.8
Pat272	SM-61EXR	0.5	1.8	0	17	Pre Tx	ipi	1	Responder	0	N	M	N	N	822	1	BRAF; CDKN2A	ND	STAT4; IFI16	B2m; HLA class I
	SM-61EXS	0.11	3.62	1	145	Post Tx		2		1.7
