# Supplementary material for: Resistance to checkpoint blockade therapy through inactivation of antigen presentation
Source: Nat Commun. 2017 Oct 26;8:1136. doi: 10.1038/s41467-017-01062-w (PMC5656607; doi:10.1038/s41467-017-01062-w)
Supplement: Supplementary file 6 — Supplementary Data 3 [file 41467_2017_1062_MOESM6_ESM.xlsx]

## Sheet: supplementary_table_RNA_genes_M
Supplementary Data 3: Gene sets used to evaluate the presence of different immune cell types, immune cell states and tumor microenvironment factors from RNAseq data
Positive regulators of apoptosis	Bcells	CD4 Treg	CD8 Tcells	T cells related chemokines	Co inhibitory receptors	APC related costimulatory receptors	cytotoxicity	Stress ligands	Anti-inflammatory cytokines	TH1 related TF	TH2 related TF	T cells related exhaustion markers	T cells-related activation markers	Macrophages	melanoma	Antigen presentation machinery	Neutrophils	NKcells	pDCs	proinflammatory cytokines	proinflammatory tf	CD4 T cells
TNFRSF10A	CD79B	FOXP3	CD8A	CCL5	PDCD1LG2	ICOSLG	GNLY	MICA	EBI3	TBX21	STAT5A	ADORA2A	CD247	FUCA1	MITF	PSMB8	KDM6B	KLRF1	LILRA4	IL12A	NFKB1	CD4
TNFRSF10B	BTLA			CCL27	CD274	CD70	CD226	MICB	TGFB1		GATA3	BTLA	IL2RA	MMP9	MLANA	PSMB9	HSD17B11	KLRC1	CLEC4C	IL12B	JUN
FAS	FCRL3			CXCL8	HLA-G	TNFSF14	GZMA	RAET1G	TGFB2			CTLA4	CD27	LGMN	Sox10	PSMB10	EVI2B	NCR1	PLD4	IL23A	TBX21
FADD	BANK1			CCR1	LGALS9	CD40	GZMB	ULBP1	IL10			LAG3	CD28	HS3ST2	PMEL	HSPA5	MNDA	NCR2	PHEX	IL27	NFATC1
CASP8	CD79A			CCL3	VTCN1	TNFSF9	GZMH	ULBP2				PDCD1	CD44	TM4SF19	TYR	CANX	MEGF9		IL3RA	IL6	EOMES
CASP3	BLK			CCR4	TNFRSF14	TNFSF4	GZMK	ULBP3				HAVCR2	TREML2	CLEC5A		CALR	SELL		PTCRA	TNF
BID	RALGPS2			CCR5	CD200	TNFSF15	GZMM	RAET1E				TIGIT	GRB2	GPNMB		PDIA3	NLRP12		IRF8	IFNG
	FCRL1			CCR7	NT5E	TNFSF18	PRF1					PTPN6	PLCG2	C11orf45		TAPBP	PADI4		IRF7	IL1B
	HVCN1			CCR9	IDO1	TNFSF8	FASLG					CEACAM1	PDE4B	CD68		TAP1	TRANK1		GZMB	IL15
	BACH2			CCL25	IDO2	SLAMF1	LAMP1					INPPL1	LAT	CYBB		TAP2	VNN3		CXCR3	IL2
				CCR10	PVR	CD58						PTPN11	LAT2			HLA-A				IL18
				CCL28								INPP5D	NEDD4			HLA-B				IL11
												CBL	CD5			HLA-C				CSF2
												TIMD4	CD6			B2M				IL21
												PTPN3	PDE4C			IFNG				IL7
												PTPN22	PDE4D			IFNGR1				IL3
													TNFRSF9			IFNGR2
													TNFRSF25			JAK1
													TNFRSF18			JAK2
													TNFRSF8			STAT1
													CD226
													ZAP70
													CD69
													ICOS
													TNFRSF4
													IFNA1
													LCP2
													SYK
													TYROBP
													LCK
													SLAMF8
													CD84
													LY9
													IL2
													CD40LG
