# Supplementary material for: Resistance to checkpoint blockade therapy through inactivation of antigen presentation
Source: Nat Commun. 2017 Oct 26;8:1136. doi: 10.1038/s41467-017-01062-w (PMC5656607; doi:10.1038/s41467-017-01062-w)
Supplement: Supplementary file 7 — Supplementary Data 4 [file 41467_2017_1062_MOESM7_ESM.xlsx]

## Sheet: Sheet1
Supplementary Data 4: Summary of the mutations and LOH in genes related to the IFN𝛾 and antigen presentation machinery found in the three analyzed cohorts. Legend: R- responder; NR- nonresponder; Res- rersistance, NS- not significant, N/A- not applicable
Our Cohort (n=17)								Hugo dataset (n=38)								Van Allen dataset (n=105)
Gene	LOH #	LOH frequency	Ratio NR to R	Fisher p.val	Mutations #	Mutations frequency		Gene	LOH #	LOH frequency	Ratio NR to R	Fisher p.val	Mutations	Mutations frequency		Gene	LOH #	LOH frequency	Ratio NR to R	Fisher p.val	Mutations	Mutations frequency
B2M	R=0/5	0	N/A (no events in R)	NS	R=0/5	0		B2M	R=2/21	0.095	3.09	NS	R=0/21	0		B2M	R=4/36	0.111	2.6	0.03	R=0/36	0
	NR=2/7	0.286			NR=0/7	0			NR=5/17	0.294			NR=0/17	0			NR=20/69	0.289			NR=3/69	0.043
	Res=2/5	0.4			Res=2/5	0.4		IFNGR1	R= 9/21	0.428	1.37	NS	R=0/21	0		IFNGR1	R=14/36	0.388	1.15	NS	R=1/36	0.027
IFNGR1	R=1/5	0.2	2.15	NS	R=0/5	0			NR=10/17	0.588			NR=1/17	0.058			NR=31/69	0.449			NR=0/69	0
	NR=3/7	0.429			NR=0/7	0		IFNGR2	R=3/21	0.142	0.4	NS	R=0/21	0		IFNGR2	R=2/34	0.058	2.24	NS	R=0/36	0
	Res=1/5	0.2			Res=0/5	0			NR=1/17	0.058			NR=1/17	0.058			NR=9/69	0.13			NR=0/69	0
IFNGR2	R=0/5	0	N/A (no events in R)	NS	R=0/5	0		JAK1	R=4/21	0.19	1.23	NS	R=2/21	0.095		JAK1	R=4/36	0.111	1.81	NS	R=1/36	0.027
	NR=1/7	0.143			NR=0/7	0			NR=4/17	0.235			NR=1/17	0.058			NR=14/69	0.202			NR=3/69	0.043
	Res=3/5	0.6			Res=0/5	0		JAK2	R=11/21	0.523	1.23	NS	R=2/21	0.095		JAK2	R=22/36	0.611	1.11	NS	R=1/36	0.027
JAK1	R=1/5	0.2	1.43	NS	R=0/5	0			NR=11/17	0.647			NR=0/17	0			NR=47/69	0.681			NR=0/69	0
	NR=2/5	0.286			NR=1/7	0.143		STAT1	R=1/21	0.047	6.2	NS	R=0/21	0		STAT1	R=4/36	0.111	1.5	NS	R=0/36	0
	Res=2/5	0.4			Res=0/5	0			NR=5/17	0.294			NR=0/17	0			NR=12/69	0.173			NR=1/69	0.014
JAK2	R=3/5	0.6	0.95	NS	R=0/5	0		STAT2	R=7/21	0.333	0.52	NS	R=2/21	0.095		STAT2	R=4/36	0.111	1.4	NS	R=1/36	0.027
	NR=4/7	0.571			NR=0/7	0			NR=3/17	0.176			NR=0/17	0			NR=11/69	0.159			NR=3/69	0.043
	Res=3/5	0.6			Res=0/5	0		TAP1	R=11/21	0.523	1.23	NS	R=1/21	0.0476		TAP1	R=3/36	0.083	2.08	NS	R=2/36	0.055
STAT1	R=0/5	0	N/A (no events in R)	NS	R=1/5	0.2			NR=11/17	0.647			NR=0/17	0			NR=12/69	0.173			NR=1/69	0.014
	NR=3/7	0.429			NR=1/7	0.143		TAP2	R=11/21	0.523	1.23	NS	R=2/21	0.095		TAP2	R=3/36	0.083	2.08	NS	R=4/36	0.111
	Res=1/5	0.2			Res=1/5	0.2			NR=11/17	0.647			NR=1/17	0.058			NR=12/69	0.173			NR=2/69	0.0289
STAT2	R=1/5	0.2	N/A (no events in NR)	NS	R=0/5	0
	NR=0/7	0			NR=1/7	0.143
	Res=3/5	0.6			Res=0/5	0
TAP1	R=0/5	0	N/A (no events in R)	NS	R=0/5	0
	NR=2/7	0.286			NR=0/7	0
	Res=0/5	0			Res=0/5	0
TAP2	R=0/5	0	N/A (no events in R)	NS	R=0/5	0
	NR=2/7	0.286			NR=0/7	0
	Res=0/5	0			Res=1/5	0.2
