# Supplementary material for: Resistance to checkpoint blockade therapy through inactivation of antigen presentation
Source: Nat Commun. 2017 Oct 26;8:1136. doi: 10.1038/s41467-017-01062-w (PMC5656607; doi:10.1038/s41467-017-01062-w)
Supplement: Supplementary file 8 — Supplementary Data 5 [file 41467_2017_1062_MOESM8_ESM.xlsx]

## Sheet: Sheet2
Supplementary Data 5: IHC protocols summary. Legend: eHRP- endogenous horseradish peroxydase ; RT- room temperature
	Beta-2 Microglobulin	Melanoma cocktail	CD4	CD8	HLA class I (ABC)
Deparafinization	70°C, 24 minutes	70°C, 24 minutes	70°C, 24 minutes	70°C, 24 minutes	70°C, 24 minutes
Antigen retreival	90°C, 32 minutes	90°C, 32 minutes	95°C, 48 minutes	95°C, 48 minutes	90°C, 32 minutes
eHRP inhibition	8 minutes	8 minutes	8 minutes	8 minutes	8 minutes
Primary Antibody	36°C, 16 minutes	36°C, 16 minutes	37°C, 16 minutes	35°C, 16 minutes	36°C, 32 minutes
Secondary Antibody	RT, 16 minutes	RT, 16 minutes	RT, 16 minutes	RT, 16 minutes	RT, 16 minutes
Purple staining	12 minutes	12 minutes	32 minutes	32 minutes	12 minutes
Hematoxylin	8 minutes	8 minutes	8 minutes	8 minutes	8 minutes
Blueing reagent	8 minutes	8 minutes	8 minutes	8 minutes	8 minutes
